# Supplementary material for: Precise Design of Alginate Hydrogels Crosslinked with Microgels for Diabetic Wound Healing
Source: Biomolecules. 2022 Oct 28;12(11):1582. doi: 10.3390/biom12111582 (PMC9687833; doi:10.3390/biom12111582)
Supplement: Supplementary file 1 [file biomolecules-12-01582-s001.zip]

Archive with 1 entries (1 files):
- biomolecules-1934603-supplementary.pdf
